# Supplementary material for: Caspase-1 initiates apoptosis in the absence of gasdermin D
Source: Nat Commun. 2019 May 7;10:2091. doi: 10.1038/s41467-019-09753-2 (PMC6505044; doi:10.1038/s41467-019-09753-2)
Supplement: Supplementary file 7 — Source Data [file 41467_2019_9753_MOESM7_ESM.xlsx]

## Sheet: Fig. 1
Fig. 1a
	None			1h			2h			4h			6h			8h
WT	0.33212	-1.0276	0.694712	13.5667	14.6545	13.748	31.787	31.4244	33.4186	51.1856	45.6561	47.4691	58.7094	63.6044	63.0605	71.0376	71.944	67.321
Gsdmd-/-	1.3988	-2.12948	0.731288	-1.46197	0.826647	4.06885	2.54311	4.83172	3.30598	3.68742	4.83172	8.74144	16.1794	16.6562	16.4655	32.1044	28.004	32.7719
ASC-/-	0.125832	-0.721356	0.596492	-0.250696	-0.062432	-0.721356	-2.22747	-1.56854	-0.43896	-0.815488	1.82021	1.91434	5.11483	5.58549	3.32632	6.05615	3.98524	3.98524
Casp1-/-	1.72064	-1.1766	-0.542831	-1.26714	0.090942	0.905793	3.53142	1.6301	-0.452292	3.16927	3.44089	2.89765	8.32999	9.14484	6.97191	10.9556	7.15298	8.05837
Fig. 1b
	None			0.5h			1h			2h			3h			4h
WT	1.6702	-0.2578	-1.4146	25.5774	27.891	26.5414	53.3406	60.2814	55.0758	71.4638	68.379	61.631	66.0654	67.2222	69.343	69.9214	74.5486	72.0422
Gsdmd-/-	0.41404	-0.47276	0.05932	-1.1822	-1.00484	-1.00484	1.30084	1.83292	1.83292	10.7009	9.81412	11.9424	39.2559	38.3691	44.0446	56.9919	56.6372	56.2824
Casp1-/-	0.75195	-0.63613	-0.1156	-1.33017	-0.46262	-1.33017	0.23142	1.09897	-0.63613	1.27248	0.92546	0.40493	5.26321	4.91619	6.8248	12.8977	16.7149	11.3361
Cell-free	-1.2218	-1.029	-1.4146	-2.5714	-2.5714	-1.2218	-1.4146	-1.029	-0.6434	1.2846	-0.6434	-0.4506	0.7062	0.899	1.2846	0.899	2.0558	5.5262

## Sheet: Fig. 2
Fig. 2b
	siCont			siGsdmd
None	0	0.07708	0.30732	0.18094	0	0.18094
1.5h	24.943	24.943	23.5616	7.49146	6.67918	6.81456
4h	34.6131	35.0736	33.577	32.1306	31.0476	32.8075
Fig. 2d
	WT			Gsdmd KO1			Gsdmd KO1 + GSDMD			Gsdmd KO1 + GSDMD I105N
None	0	1.27624	0	1.55534	0	0	0	0	1.67723	0.620228	1.05533	0
AP 1.5h	55.9844	55.2895	61.7806	12.3012	11.4948	9.18089	62.4215	60.6731	63.0163	35.7937	30.6073	29.8938
AP 4h	69.0682	59.8316	62.2551	60.6314	53.2338	51.2003	74.4441	70.713	63.6832	67.2601	69.192	70.4799
Fig. 2g
	WT			Gsdmd KO1			Gsdmd KO1 + GSDMD
None	2.6403	2.6235	2.625	2.5848	2.5815	2.5911	2.7585	2.7519	2.7573
AP 0.5h	306.2	311.368	311.599	3	2.9865	2.985	219.431	215.681	216.804
AP 1h	149.932	147.272	148.398	13.7655	13.9206	13.8669	113.186	106.673	106.936
AP 1.5h	87.0483	85.5846	85.2525	25.2921	25.158	26.0508	66.0486	67.1625	65.7762
AP 2h	43.7286	42.915	42.4392	35.0442	35.6148	36.0093	40.5837	40.8717	40.7454
TritonX	488.356	499.106	495.883	709.509	716.764	633.462	735.048	690.198	690.799

## Sheet: Fig. 3
Fig. 3b
	None			AP 1.5h			AP 4h			AP 8h
Gsdmd KO	0	0	1.53628	8.50601	5.80805	9.85499	45.8728	49.8073	45.9852	65.5679	62.1729	66.6021
Gsdmd Casp3 DKO clone 1	0	0.00822672	0.353871	0	0	3.68689	0	0	0	0	0	0
Gsdmd Casp3 DKO clone 2	1.35425	0.719306	0	0	0	0	0	0	0	0	0	0
Fig. 3f
	Gsdmd KO			Gsdmd DFNA5 DKO
None	-1.87892	0.470227	1.44904	-2.99756	0.7831	2.21362
1.5h	14.0757	11.335	12.5096	1.60054	-4.12154	-3.3041
4h	58.6115	64.2886	56.9476	7.32262	11.8185	11.4098

## Sheet: Fig. 4
Fig. 4g
	None			4h
Gsdmd KO	1.29216	-0.419301	-0.872939	76.782	67.5442	65.2142
Gsdmd Ripk3 DKO	0.127301	0.0845555	-0.214682	74.1027	66.6004	63.9714
Gsdmd Ripk3 Casp8 TKO	-0.637833	-1.18729	1.8237	62.7792	59.0174	60.1502
Fig. 4i
	None			AP 1.5h
Gsdmd KO	3.1654	0	0	61.4645	59.0354	58.5937
Gsdmd Casp2 DKO	0.75106	0.07588	0	50.0392	59.2667	64.218
Gsdmd Casp6 DKO	0	0.50936	0	66.2538	68.6564	79.1406
Gsdmd Casp7 DKO	0	0	3.6059	82.7973	80.4172	84.7446

## Sheet: Fig. 5
Fig. 5b
	Gsdmd KO			Gsdmd Casp9 DKO1			Gsdmd Casp9 DKO2
None	0.969705	1.04609	0.984203	0.998445	1.01813	0.983429	0.965624	1.00874	1.02564
AP 1.5	104.428	101.32	107.508	18.5113	17.2294	17.5562	29.7559	31.7943	33.726
Fig. 5c
	Gsdmd KO						Gsdmd Casp9 DKO1						Gsdmd Casp9 DKO2
None			6.98	4.56	4.98	2.83	2.92	2.24	3.65	3.63			2.76	2.28	4.82	3.7
1.5 h	67.7	62.5	48.99	54.8	58.7	50.4	35.17	30.87	11.32	13.19	26.21	11.75	43.03	49	22.88	23.74	31.37	26.19
Fig. 5d
	Gsdmd KO		Gsdmd Casp9 DKO1		Gsdmd Casp9 DKO2
None	0.83584	0	2.38821	0	1.19964	0
AP 1.5h	17.1199	20.5994	0	0	0	1.86544
AP 4h	63.606	57.6213	9.48257	12.0747	20.5078	21.5731

## Sheet: Fig. 6
Fig. 6c
	WT			Gsdmd KO_1			Gsdmd Bid DKO_1
AP(-)	0	0.867	0.5022	0	0.9205	1.7385	0.9743	0	0.3969
AP 0.5h	22.5726	19.4718	21.843	0	0	0	0	0	0
AP 1.5h	57.7758	63.2478	67.6254	14.4175	7.4645	8.2825	0	1.69605	0.54125
AP 4h	59.5998	66.1662	67.2606	66.7695	57.976	65.5425	7.6144	7.75875	6.31525
Fig. 6d
	Gsdmd KO_1			Gsdmd Bid DKO_1			Gsdmd Bid DKO_2
AP (-)	0.998101	0.955534	1.04636	1.04414	0.941845	1.01402	0.877576	0.953504	1.16892
AP 1.5h	65.3331	68.1808	67.6955	5.19559	5.67479	5.80878	10.6807	10.4432	9.95908
Fig. 6f
	None			4h
Gsdmd KO_1	0.8898	0	0.5086	54.8296	51.0176	54.2578
Gsdmd Bid DKO_1 + GFP	0.41957	0.05975	0	2.21867	3.47804	3.83786
Gsdmd Bid DKO_1 + GFP-Bid Wt	0	1.9092	0	39.4624	44.5144	46.872
Gsdmd Bid DKO_1 + GFP-Bid D59A	1.366	0	0	1.7224	3.6826	3.5044
Gsdmd Bid DKO_1 + GFP-Bid D75A	0	1.33254	0	26.0207	24.6298	24.2821

## Sheet: Fig. 7
Fig. 7e
	None	Salmonella 2h	Salmonella 4h	Salmonella 6h
Gsdmd-/-	2.27847	8.0872	26.8802	57.6322
	-1.13843	6.37875	22.4382	53.532
	-1.13843	5.01199	28.5886	54.8987
Gsdmd-/- Bid-/-	-0.4128	2.06656	8.57488	29.0296
	-0.4128	2.37648	10.4344	32.1288
	0.82688	2.37648	14.1534	32.7486

## Sheet: Fig. 8
Fig. 8c
	Gsdmd KO_1			Gsdmd Bid DKO_1
(-)	0	0	1.188	0	0.4071	1.2193
AP 1.5h	20.1979	23.5643	21.7821	1.82845	0.20405	1.6254
AP 4h	59.4059	56.0395	56.8316	18.4785	19.4938	22.7426
AP 8h	71.2871	69.9009	66.7326	53.6062	56.4489	58.0733
Fig. 8d
	Gsdmd KO_1			Gsdmd Casp9 DKO_1
None	0	0.69604	0	1.373	0	0
AP 1.5h	13.3803	9.84796	11.4536	0.54905	0.05468	1.373
AP 4h	64.1172	59.461	59.7821	19.9943	17.5224	17.3576
AP 8h	85.4717	82.2605	81.1366	69.5961	73.7158	71.5735
Fig. 8e
Medium	DMSO 0.4%	zVAD 20uM	CA074Me 80uM	CA074Me 40uM	CA074Me 20uM	E64d 80uM	E64d 40uM	E64d 20uM	PepstatinA 80uM	PepstatinA 40uM	PepstatinA 20uM
49.699	57.9154	11.0218	23.8474	28.0558	36.8734	53.707	65.731	54.709	49.0978	64.3282	63.1258
54.1078	56.3122	17.0338	27.4546	37.675	41.0818	65.731	65.3302	66.1318	63.3262	61.5226	60.5206
55.9114	51.9034	14.2282	24.649	31.2622	44.4886	68.3362	69.739	63.727	56.1118	62.1238	69.5386
Fig. 8f
	DMSO 0.4%			CA074Me 80uM
(-)	2.056	2.4416	0	3.5984	2.056	3.5984
AP 4h	67.2224	69.1504	65.8728	53.5336	58.3536	56.8112
AP 8h	73.7776	79.5616	79.5616	70.8856	67.4152	66.644
(-)	0	0	0.83918	1.42019	0	0
AP 4h	18.6568	19.0442	19.2378	6.26194	6.06827	6.84295
AP 8h	55.8415	55.8415	57.9718	17.6885	17.4948	20.9809

## Sheet: Fig. 9
Fig. 9b
	L929					L929emp					L929-iCasp1
None	1.03	4.35	0.66	1.37	2	1.14	1.88	1.26	1.51	1.93	2.71	2.09	1.51	1.59	6.7
AP 1h	1.84	0.94	1.25	1.86	3.07	2.37	1.97	1.91	1.17	1.33	60.2	61.2	61.1	51.01	43.49
AP 2h	0.79	0.98	4.77	3.3	1.65	1.45	1.43	1.6	1.08	1.47	95.7	96.4	94.5	96	96.9
Fig. 9e
	None			0.5h			1h			2h			4h
L929-iCasp1	-0.1395	1.12815	-0.9846	-0.28035	-0.84375	-2.81565	3.8043	-0.7029	-1.40715	12.6778	11.8327	15.4948	70.8489	71.9757	73.9476
L929-iCasp1 + emp	-0.24741	-0.06142	0.31056	-0.4334	-1.54934	-1.73533	-1.54934	-1.54934	-0.61939	10.726	9.61006	8.30813	67.081	71.1727	71.1727
L929-iCasp1 + GSDMD	0.28176	-0.14376	-0.14376	31.061	31.3447	38.5786	39.4296	38.5786	41.2735	46.8053	50.0676	49.5002	61.8403	61.6985	64.1098

## Sheet: Fig. 10
Fig. 10a
BMMs	Cortical neurons	Mast cells
0.034614	0.000323	0.009864
0.028633	0.000318	0.009399
0.031229	0.000271	0.006559
Fig. 10b
Control 8 h WT	Control 8 h Casp1 KO	Control 8 h Bid KO	OGD 8 h WT	OGD 8 h Casp1 KO	OGD 8 h Bid KO	Control 16 h WT	Control 16 h Casp1 KO	Control 16 h Bid KO	OGD 16 h WT	OGD 16 h Casp1 KO	OGD 16 h Bid KO
2.1097	3.01887	3.30579	11.1888	3.4375	0.930233	3.50877	3.63636	3.07263	72.7273	5	8.33333
2.71493	1.89394	2.46305	7.45098	2.89855	1.14943	3.8835	2.34375	4.87805	53.9683	3.51562	10.2804
1.75439	1.92308	1.14504	5.88235	1.20482	2.83019	3.92157	1.63934	2.84974	37.0968	3.2	3.44828
2.02429	3.04183	3.30579	10.2649	6.07735	3.11005	4.0107	5.24862	5.4321	42.1053	10.0694	9.61538
2.63158	2.04082	2.01342	8.33333	4.85437	3.05344	3.9801	3.06748	4.64646	56.1538	6.78851	7.86517
2.07612	1.98675	1.19048	8.52018	5.03356	0.996016	4.23529	2.18182	2.96296	49.3421	5.50098	4.33071
Fig. 10d
Annexin V+ cells					Annexin V+ PI+ cells
WT	WT	ICE KO	ICE KO		WT	WT	ICE KO	ICE KO
LPS	LPS+Nig	LPS	LPS+Nig		LPS	LPS+Nig	LPS	LPS+Nig
10.58	46.4	5.36	11.78		1.07	27.7	1.48	3.28
9.17	50.2	3.19	8.12		0.86	23.7	0.89	1.83
10.62	43	3.2	12.1		0.95	24.9	0.57	2.91
6.02	57.8	2.58	6.18		0.76	30.5	1.1	1.49
7.03	49	2.67	6.85		1.09	24.5	1.04	1.55
6.68	49.2	2.92	5.26		0.93	23.9	1.43	1.36
10.88	54.5	2.87	7.53		3.52	26.3	1.07	2.44
9.76	60.6	2.9	7.27		2.69	32.4	1.43	1.98
7.98	47	3.19	6.15		1.95	17.3	1.86	1.48

[truncated: 13 more sheets: Fig. S2, Fig. S3, Fig. S4, Fig. S5, Fig. S6, Fig. S7, Fig. S8, Fig. S9, Fig. S10, Fig. S11, Fig. S12, Fig. S13, Fig. S15]
